# Supplementary material for: Revisions to the Safety Assurance Factors for Electronic Health Record Resilience (SAFER) Guides to update national recommendations for safe use of electronic health records
Source: J Am Med Inform Assoc. 2025 Apr 12;32(4):755–60. doi: 10.1093/jamia/ocaf018 (PMC12005625; doi:10.1093/jamia/ocaf018)
Supplement: ocaf018_Supplementary_Data [file ocaf018_supplementary_data.zip]

Archive with 9 entries (8 files):
- ocaf018_Supplementary_Data/
- ocaf018_Supplementary_Data/Clinical Communication Final.pdf
- ocaf018_Supplementary_Data/Contingency Planning Final.pdf
- ocaf018_Supplementary_Data/CPOE Final.pdf
- ocaf018_Supplementary_Data/ocaf018_Supplementary_Data.pdf
- ocaf018_Supplementary_Data/Organizational Responsibilities Final.pdf
- ocaf018_Supplementary_Data/Patient Identification Final.pdf
- ocaf018_Supplementary_Data/System Management Final.pdf
- ocaf018_Supplementary_Data/Test Results Reporting Final.pdf
